# Supplementary material for: Efficacy and Safety of COVID-19 Vaccines: A Systematic Review and Meta-Analysis of Randomized Clinical Trials
Source: Vaccines (Basel). 2021 May 6;9(5):467. doi: 10.3390/vaccines9050467 (PMC8148145; doi:10.3390/vaccines9050467)
Supplement: Supplementary file 1 [file vaccines-09-00467-s001.zip]

Archive with 1 entries (1 files):
- vaccines-1192470-supplementary.pdf
